# Supplementary material for: A Personalized Approach to Percutaneous Coronary Interventions in the Left Main Coronary Artery—Is the Female Gender Associated with Worse Outcomes?
Source: J Pers Med. 2021 Jun 20;11(6):581. doi: 10.3390/jpm11060581 (PMC8235057; doi:10.3390/jpm11060581)
Supplement: Supplementary file 1 [file jpm-11-00581-s001.zip]

Archive with 1 entries (1 files):
- jpm-1247459-supplementary.pdf
